# Supplementary material for: FLAG Immunoprecipitation-Based Mapping of the In Vivo Assembled Spliceosomal C* Complex
Source: Int J Mol Sci. 2025 Oct 12;26(20):9914. doi: 10.3390/ijms26209914 (PMC12563882; doi:10.3390/ijms26209914)
Supplement: Supplementary file 1 [file ijms-26-09914-s001.zip]

Archive with 2 entries (2 files):
- Supplementray Figures.pdf
- Supplemetary Table S1.xlsx
