# Supplementary material for: FLAG Immunoprecipitation-Based Mapping of the In Vivo Assembled Spliceosomal C* Complex
Source: Int J Mol Sci. 2025 Oct 12;26(20):9914. doi: 10.3390/ijms26209914 (PMC12563882; doi:10.3390/ijms26209914)
Supplement: Supplementary file 1 [file ijms-26-09914-s001.zip › Supplemetary Table S1.xlsx]

## Sheet: Sheet1
Accession	Gene Symbol	Description	MW [kDa]	abundance ratio: log2 foldChange	# PSMs	# Unique Peptides	Exp. q-value: Combined	Sum PEP Score	Coverage [%]	# Peptides	Test_Sample_1	Test_Sample_2	Test_Sample_3	IgG_Negative_Control_1	IgG_Negative_Control_2	IgG_Negative_Control_3	Protein FDR Confidence: Combined
Q96A72	MAGOHB	Protein mago nashi homolog 2	17.3	1.91402	11	2	0	6.907	14	2	17.7822	18.2279	18.7117	15.7526	17.3068	15.9203	High
Q15287	RNPS1	RNA-binding protein with serine-rich domain 1	34.2	1.04551	12	3	0	9.013	11	3	16.5562	17.1523	17.4082	15.6989	16.2259	16.0553	High
P38919	EIF4A3	Eukaryotic initiation factor 4A-III	46.8	0.0651635	61	8	0	41.549	30	10	18.5847	19.8143	19.7954	19.2808	19.4879	19.2302	High
Q09161	NCBP1	Nuclear cap-binding protein subunit 1	91.8	0.499664	3	1	0.011	2.507	1	1	15.5782	15.6542	16.6153	15.8328	14.6437	15.8723	Medium
Q13573	SNW1	SNW domain-containing protein 1	61.5	0.327214	32	8	0	26.144	21	8	18.1971	18.6299	18.7116	19.152	17.5122	17.8926	High
Q13243	SRSF5	Serine/arginine-rich splicing factor 5	31.2	0.303821	13	1	0.001	6.004	6	2	17.6113	17.2379	16.4954	16.3038	17.3845	16.7449	High
P16989	YBX3	Y-box-binding protein 3	40.1	0.267926	38	2	0	25.119	19	5	19.4839	19.0318	19.1023	18.7985	18.6754	19.3403	High
Q6P2Q9	PRPF8	Pre-mRNA-processing-splicing factor 8	273.4	0.159781	90	25	0	87.733	13	25	20.2129	19.815	20.5804	20.0206	20.1224	19.986	High
O75643	SNRNP200	U5 small nuclear ribonucleoprotein 200 kDa helicase	244.4	0.157405	101	22	0	75.494	12	22	20.1539	20.4898	20.5107	20.2171	20.3047	20.1604	High
P07910	HNRNPC	Heterogeneous nuclear ribonucleoproteins C1/C2	33.7	0.145171	128	14	0	60.392	39	14	22.1784	21.9085	22.1651	21.9978	22.0859	21.7327	High
Q13247	SRSF6	Serine/arginine-rich splicing factor 6	39.6	0.0543762	28	4	0	16.099	13	5	19.8164	20.1266	20.3725	19.8969	20.2295	20.0259	High
Q15717	ELAVL1	ELAV-like protein 1	36.1	0.0336018	63	8	0	30.022	25	8	19.4247	19.6584	20.0098	19.5561	19.7938	19.6422	High
Q16629	SRSF7	Serine/arginine-rich splicing factor 7	27.4	0.0245407	36	2	0	15.336	15	3	19.3781	20.3562	20.1177	20.4027	19.5932	19.7825	High
